# Supplementary material for: Characterization and Comparative Analysis of Chloroplast Genomes in Five Uncaria Species Endemic to China
Source: Int J Mol Sci. 2022 Oct 1;23(19):11617. doi: 10.3390/ijms231911617 (PMC9569570; doi:10.3390/ijms231911617)
Supplement: Supplementary file 1 [file ijms-23-11617-s001.zip]

Archive with 7 entries (6 files):
- Supplementary/
- Supplementary/Supplementary Table S1.xlsx
- Supplementary/Supplementary Table S2.xlsx
- Supplementary/Supplementary Table S3.xlsx
- Supplementary/Supplementary Table S4.xlsx
- Supplementary/Supplementary Table S5.xlsx
- Supplementary/Supplementary figure S1.tif
