# Supplementary material for: Characterization and Comparative Analysis of Chloroplast Genomes in Five Uncaria Species Endemic to China
Source: Int J Mol Sci. 2022 Oct 1;23(19):11617. doi: 10.3390/ijms231911617 (PMC9569570; doi:10.3390/ijms231911617)
Supplement: Supplementary file 1 [file ijms-23-11617-s001.zip › Supplementary/Supplementary Table S1.xlsx]

## Sheet: Sheet1
Supplementary Table S1. Morphological comparison among five Uncaria species.
Characters		U. rhynchophylla	U. sessilifructus	U. macrophylla	U. hirsuta	U. scandens
Stem		Cylindrical or quadrangular		Square cylindrical or quasi-circular with longitudinal depressions on all sides	Cylindrical or quadrangular	Cylindrical or quadrangular
			Square cylindrical or quasi-circular with longitudinal depressions on all sides
Leaf blade	Attachment mode	Single leaf opposite
	Blade shape	Entire, leaf blade papery, ovate-lanceolate or elliptic in shape	Entire, leaf blade leathery, ovate-lanceolate or elliptic in shape	Entire, leaf blade subleathery, ovate-lanceolate or elliptic. Lower surface of leaves yellowish brown, veins hirsute	Entire, leaf blade ovate-lanceolate or elliptic. The upper surface of the leaf is subglabrous and the lower surface is sparsely hirsute	Entire, leaf blade ovate-lanceolate or elliptic. Leaves pilose on both surfaces
	Stipule type	Stipules pair, biparted round, lobes linear	Stipules bifid, lobes striate	Stipules bifid, lobes deeper	Stipules bifid, lobes triangular	Stipules are large, lobes strip, sometimes with entire stipules persistent
Epidermis		Light brown or colorless, slightly longitudinal texture	brownish yellow	Grayish brown to dark purple, with gray bristles and dark brown where the epidermis falls off	Gray or grayish brown, rough, with verrucous protuberances	Yellowish green or yellowish brown
Trichome		Sparse villi	No trichome (sparse white pilose, dense at tip and node)	The epidermis of the stem is covered with gray bristles	Densely covered with yellowish coarse hair	Have white pilose
Collection locations		E108°22′22.81″	E108°22′24.67″	E108°30′3.22″	E108°30′3.22″	E108°30′3.11″
		N22°51′23.35″	N22°51′20.43″	N22°47′53.21″	N22°47′53.21″	N22°47′53.23″
