# Supplementary material for: Characterization and Comparative Analysis of Chloroplast Genomes in Five Uncaria Species Endemic to China
Source: Int J Mol Sci. 2022 Oct 1;23(19):11617. doi: 10.3390/ijms231911617 (PMC9569570; doi:10.3390/ijms231911617)
Supplement: Supplementary file 1 [file ijms-23-11617-s001.zip › Supplementary/Supplementary Table S2.xlsx]

## Sheet: Sheet1
Supplementary Table S2. Gene composition of five Uncaria species in chloroplast genomes.
Groups of genes	Names of genes
Ribosomal RNAs	rrn16(×2), rrn23(×2), rrn4.5(×2), rrn5(×2)
Transfer RNAs	trnK-UUUa, trnG-UCCa, trnV-UACa, trnL-UAAa, trnS-UGA, trnS-GCU, trnS-GGA, trnY-GUA, trnC-GCA, trnL-UAGa, trnH-GUG, trnP-UGG, trnD-GUC, trnfM-CAU, trnW-CCA, trnE-UUC, trnT-UGU, trnF-GAA, trnM-CAU, trnQ-UUG, trnR-UCU, trnT-GGU, trnG-GCC, trnN-GUU (×2), trnI-GAUa (×2), trnA-UGCa (×2), trnL-CAA (×2), trnI-CAU (×2), trnR-ACG (×2), trnV-GAC (×2)
Photosystem I	psaB, psaA, psaI, psaJ, psaC
Photosystem II	psbA, psbK, psbI, psbM, psbD, psbC, psbZ, psbJ, psbL, psbF, psbE, psbB, psbT, psbN, psbH
Cytochrome	petN, petA, petL, petG, petBa, petDa
ATP synthase	atpA, atpFa, atpH, atpI, atpE, atpB
Rubisco	rbcL
NADH dehydrogenase	ndhJ, ndhK, ndhC, ndhF, ndhD, ndhE, ndhG, ndhI, ndhAa, ndhH, ndhBa (×2)
ATP-dependent protease subunit P	clpPb
Chloroplast envelope membrane protein	cemA
large units	rpl33, rpl20, rpl36, rpl14, rpl16a, rpl22, rpl32, rpl2a (×2), rpl23(×2)
small units	rps16a, rps2, rps14, rps4, rps18, rps12b (×2), rps11, rps8, rps3, rps19, rps15, rps7(×2)
RNA polymerase	rpoC2, rpoC1a, rpoB, rpoA
Miscellaneous proteins	matK, accD, ccsA
Hypothetical proteins &conserved reading frames	ycf1, ycf3b, ycf4, ycf2(×2)
Pseudogenes	infA
Note：aIndicates the genes containing a single intron. bIndicates the genes containing two introns; (×2) indicates genes duplicated in the IR regions.
