# Supplementary material for: Characterization and Comparative Analysis of Chloroplast Genomes in Five Uncaria Species Endemic to China
Source: Int J Mol Sci. 2022 Oct 1;23(19):11617. doi: 10.3390/ijms231911617 (PMC9569570; doi:10.3390/ijms231911617)
Supplement: Supplementary file 1 [file ijms-23-11617-s001.zip › Supplementary/Supplementary Table S3.xlsx]

## Sheet: Sheet2
Supplementary Table S3. Codon usage table of five Uncaria species in the chloroplast genomes.
		U. rhynchophylla		U. sessilifructus		U. macrophylla		U. hirsuta		U. scandens
Amino Acid	Codon	Count	RSCU	Count	RSCU	Count	RSCU	Count	RSCU	Count	RSCU
Phe	UUU	1014	1.25	1069	1.25	1069	1.25	1063	1.25	1028	1.25
	UUC	611	0.75	640	0.75	637	0.75	636	0.75	614	0.75
Leu	UUA	650	1.56	687	1.58	681	1.57	689	1.59	653	1.57
	UUG	558	1.34	582	1.34	581	1.34	587	1.35	555	1.34
	CUU	532	1.28	558	1.28	550	1.29	555	1.28	536	1.29
	CUC	237	0.57	239	0.55	238	0.54	237	0.55	226	0.54
	CUA	340	0.82	355	0.82	357	0.83	352	0.81	347	0.83
	CUG	179	0.43	185	0.43	182	0.43	185	0.43	177	0.43
Ile	AUU	945	1.46	990	1.47	983	1.47	986	1.46	959	1.47
	AUC	455	0.7	470	0.7	467	0.7	471	0.7	455	0.7
	AUA	538	0.83	562	0.83	567	0.84	567	0.84	549	0.84
Met	AUG	483	1	501	1	503	1	499	1	488	1
Val	GUU	422	1.49	441	1.48	437	1.5	432	1.48	424	1.5
	GUC	181	0.64	191	0.64	186	0.63	186	0.64	179	0.63
	GUA	362	1.27	377	1.27	374	1.26	373	1.27	356	1.26
	GUG	171	0.6	179	0.6	180	0.61	180	0.61	174	0.61
Ser	UCU	515	1.3	536	1.32	538	1.31	534	1.31	520	1.31
	UCC	376	0.95	386	0.95	385	0.94	387	0.95	374	0.94
	UCA	515	1.3	527	1.29	534	1.29	527	1.29	512	1.29
	UCG	320	0.81	331	0.81	326	0.8	329	0.81	317	0.8
	AGU	375	0.94	380	0.93	382	0.93	384	0.94	378	0.95
	AGC	282	0.71	283	0.7	287	0.7	285	0.7	286	0.72
Pro	CCU	314	1.31	322	1.29	324	1.32	322	1.31	319	1.34
	CCC	191	0.8	206	0.83	197	0.8	197	0.8	191	0.8
	CCA	287	1.2	296	1.19	292	1.19	294	1.2	284	1.19
	CCG	167	0.7	172	0.69	169	0.69	171	0.7	158	0.66
Thr	ACU	391	1.24	401	1.24	396	1.24	395	1.24	391	1.25
	ACC	251	0.8	256	0.79	255	0.8	257	0.81	248	0.79
	ACA	412	1.31	419	1.3	416	1.3	411	1.29	409	1.31
	ACG	206	0.65	215	0.67	212	0.66	211	0.66	205	0.65
Ala	GCU	312	1.46	339	1.52	334	1.51	337	1.51	326	1.5
	GCC	172	0.8	172	0.77	172	0.78	174	0.78	168	0.77
	GCA	250	1.17	257	1.15	255	1.16	259	1.16	253	1.16
	GCG	122	0.57	125	0.56	122	0.55	122	0.55	122	0.56
Tyr	UAU	819	1.4	862	1.42	861	1.41	866	1.42	819	1.42
	UAC	348	0.6	356	0.58	356	0.59	352	0.58	338	0.58
His	CAU	383	1.41	410	1.44	408	1.43	406	1.42	392	1.43
	CAC	159	0.59	160	0.56	166	0.57	166	0.58	158	0.57
Gln	CAA	585	1.43	624	1.44	613	1.45	608	1.43	591	1.45
	CAG	231	0.57	241	0.56	244	0.55	243	0.57	226	0.55
Asn	AAU	945	1.43	986	1.42	979	1.43	975	1.43	963	1.43
	AAC	381	0.57	398	0.58	391	0.57	389	0.57	381	0.57
Lys	AAA	975	1.38	1018	1.39	1018	1.39	1017	1.38	986	1.39
	AAG	442	0.62	452	0.61	452	0.61	455	0.62	431	0.61
Asp	GAU	666	1.56	676	1.55	677	1.56	671	1.55	662	1.56
	GAC	186	0.44	198	0.45	194	0.44	195	0.45	187	0.44
Glu	GAA	748	1.41	770	1.4	772	1.41	772	1.41	756	1.41
	GAG	316	0.59	329	0.6	323	0.59	320	0.59	313	0.59
Cys	UGU	355	1.12	359	1.12	362	1.11	362	1.12	351	1.11
	UGC	281	0.88	281	0.88	287	0.89	284	0.88	281	0.89
Trp	UGG	505	1	518	1	518	1	513	1	497	1
Arg	CGU	248	0.84	261	0.85	257	0.85	256	0.84	247	0.84
	CGC	118	0.4	121	0.39	114	0.38	118	0.39	112	0.38
	CGA	317	1.07	339	1.1	332	1.1	331	1.09	315	1.07
	CGG	187	0.63	198	0.64	193	0.64	192	0.63	187	0.63
	AGA	564	1.91	582	1.89	577	1.9	581	1.91	565	1.92
	AGG	339	1.15	343	1.12	346	1.14	343	1.13	341	1.16
Gly	GGU	379	1.01	386	1	383	1.01	385	1.01	375	1.01
	GGC	205	0.55	209	0.54	206	0.54	207	0.54	204	0.55
	GGA	541	1.44	565	1.46	551	1.45	553	1.45	536	1.44
	GGG	376	1	389	1	380	1	381	1	370	1
TER	UAA	370	1.12	395	1.14	383	1.12	384	1.12	344	1.1
(Stop)	UAG	275	0.83	291	0.84	288	0.84	288	0.84	257	0.83
	UGA	348	1.05	356	1.02	359	1.05	355	1.04	333	1.07
