# Supplementary material for: Characterization and Comparative Analysis of Chloroplast Genomes in Five Uncaria Species Endemic to China
Source: Int J Mol Sci. 2022 Oct 1;23(19):11617. doi: 10.3390/ijms231911617 (PMC9569570; doi:10.3390/ijms231911617)
Supplement: Supplementary file 1 [file ijms-23-11617-s001.zip › Supplementary/Supplementary Table S4.xlsx]

## Sheet: Sheet1
Supplementary Table S4. Number of RNA editing sites in the chloroplast genomes of Uncaria.
	U. rhynchophylla	U. sessilifructus	U. macrophylla	U. hirsuta	U. scandens
accD	2	2	2	2	2
atpA	7	7	7	7	7
atpB	9	9	9	9	9
atpF	2	2	2	2	2
atpI	4	4	4	4	4
ccsA	4	4	4	4	4
matK	4	4	4	4	4
ndhA	4	4	4	4	4
ndhB	14	14	14	14	14
ndhD	9	9	9	9	9
ndhF	8	8	8	8	8
ndhG	4	4	4	4	4
petB	3	3	3	3	3
petD	2	2	2	2	2
petG	3	3	3	3	3
psaB	7	7	7	7	7
psbB	10	10	10	10	10
psbE	1	1	1	1	1
psbF	1	1	1	1	1
rpl2	2	2	2	2	2
rpl23	1	1	1	1	1
rpoA	4	4	4	4	4
rpoB	7	7	7	7	7
rpoC1	2	2	2	2	2
rpoC2	5	5	5	5	5
rps2	1	1	1	1	1
rps14	2	2	2	2	2
ycf3	1	1	1	1	1
