# Supplementary material for: Characterization and Comparative Analysis of Chloroplast Genomes in Five Uncaria Species Endemic to China
Source: Int J Mol Sci. 2022 Oct 1;23(19):11617. doi: 10.3390/ijms231911617 (PMC9569570; doi:10.3390/ijms231911617)
Supplement: Supplementary file 1 [file ijms-23-11617-s001.zip › Supplementary/Supplementary Table S5.xlsx]

## Sheet: Sheet1
Supplementary Table S5. Prediction results of RNA editing sites of chloroplast genes of five Uncaria.																Supplementary Table 3.Prediction results of RNA editing sites of chloroplast genes of five germplasm of Bupleurum chinense by aerospace mutagenesis and normal cultivar.								Supplementary Table 3.Prediction results of RNA editing sites of chloroplast genes of five germplasm of Bupleurum chinense by aerospace mutagenesis and normal cultivar.								Supplementary Table 3.Prediction results of RNA editing sites of chloroplast genes of five germplasm of Bupleurum chinense by aerospace mutagenesis and normal cultivar.								Supplementary Table 3.Prediction results of RNA editing sites of chloroplast genes of five germplasm of Bupleurum chinense by aerospace mutagenesis and normal cultivar.								Supplementary Table 3.Prediction results of RNA editing sites of chloroplast genes of five germplasm of Bupleurum chinense by aerospace mutagenesis and normal cultivar.
Gene	Nt Pos	AA Pos	Align Col	Codon conversion/Amino acid conversion	U. rhynchophylla	U. sessilifructus	U. macrophylla	U. hirsuta	U. scandens
accD	125	42	42	ACG (T) => ATG (M)	+	+	+	+	+
	845	282	311	TCG (S) => TTG (L)	+	+	+	+	+
atpA	140	47	54	CCT (P) => CTT (L)	+	+	+	+	+
	1103	368	376	GCC (A) => GTC (V)	+	+	+	+	+
	1199	400	408	TCT (S) => TTT (F)	+	+	+	+	+
	1262	421	429	CCT (P) => CTT (L)	+	+	+	+	+
	1394	465	475	TCA (S) => TTA (L)	+	+	+	+	+
	1501	501	511	CCT (P) => TTT (F)	+	+	+	+	+
	1502	501	511	CCT (P) => TTT (F)	+	+	+	+	+
atpB	841	281	281	CTT (L) => TTT (F)	+	+	+	+	+
	992	331	331	ACA (T) => ATA (I)	+	+	+	+	+
	1205	402	402	GCT (A) => GTT (V)	+	+	+	+	+
	1262	421	421	CCT (P) => CTT (L)	+	+	+	+	+
	1321	441	441	CCC (P) => TTC (F)	+	+	+	+	+
	1322	441	441	CCC (P) => TTC (F)	+	+	+	+	+
	1343	448	448	GCG (A) => GTG (V)	+	+	+	+	+
	1385	462	462	CCT (P) => CTT (L)	+	+	+	+	+
	1502	501	501	CCT (P) => CTT (L)	+	+	+	+	+
atpF	971	324	324	ACT (T) => ATT (I)	+	+	+	+	+
	1103	368	368	GCC (A) => GTC (V)	+	+	+	+	+
atpI	898	300	300	CCT (P) => TCT (S)	+	+	+	+	+
	1261	421	421	CCT (P) => TTT (F)	+	+	+	+	+
	1262	421	421	CCT (P) => TTT (F)	+	+	+	+	+
	1321	441	441	CCC (P) => TCC (S)	+	+	+	+	+
ccsA	656	219	219	ACT (T) => ATT (I)	+	+	+	+	-
	853	285	285	CCG (P) => TCG (S)	+	+	+	+	-
	926	309	309	CCT (P) => CTT (L)	+	+	+	+	-
	1489	497	498	CAC (H) => TAC (Y)	+	+	+	+	-
matK	50	17	18	TCT (S) => TTT (F)	+	+	+	+	-
	140	47	66	CCT (P) => CTT (L)	+	+	+	+	-
	482	161	188	CCC (P) => CTC (L)	+	+	+	+	-
	808	270	297	CAT (H) => TAT (Y)	+	+	+	+	-
ndhA	5	2	2	ACT (T) => ATT (I)	+	+	+	+	+
	962	321	321	ACA (T) => ATA (I)	+	+	+	+	+
	1205	402	402	GCT (A) => GTT (V)	+	+	+	+	+
	1261	421	421	CCT (P) => TTT (F)	+	+	+	+	+
ndhB	5	2	2	ACT (T) => ATT (I)	+	+	+	+	+
	74	25	25	TCG (S) => TTG (L)	+	+	+	+	+
	134	45	45	CCT (P) => CTT (L)	+	+	+	+	+
	281	94	94	TCT (S) => TTT (F)	+	+	+	+	+
	481	161	166	CCC (P) => TTC (F)	+	+	+	+	+
	482	161	166	CCC (P) => TTC (F)	+	+	+	+	+
	898	300	305	CCT (P) => TCT (S)	+	+	+	+	+
	914	305	310	TCG (S) => TTG (L)	+	+	+	+	+
	1123	375	380	CTT (L) => TTT (F)	+	+	+	+	+
	1142	381	386	TCC (S) => TTC (F)	+	+	+	+	+
	1223	408	413	TCA (S) => TTA (L)	+	+	+	+	+
	1316	439	450	GCC (A) => GTC (V)	+	+	+	+	+
	1367	456	467	ACA (T) => ATA (I)	+	+	+	+	+
	1444	482	493	CCA (P) => TCA (S)	+	+	+	+	+
ndhD	50	17	17	TCT (S) => TTT (F)	+	+	+	-	+
	74	25	25	TCG (S) => TTG (L)	+	+	+	-	+
	140	47	47	CCT (P) => CTT (L)	+	+	+	-	+
	827	276	278	TCA (S) => TTA (L)	+	+	+	-	+
	986	329	337	ACA (T) => ATA (I)	+	+	+	-	+
	1064	355	364	TCC (S) => TTC (F)	+	+	+	-	+
	1321	441	452	CCC (P) => TCC (S)	+	+	+	-	+
	1454	485	496	ACT (T) => ATT (I)	+	+	+	-	+
	1493	498	509	GCT (A) => GTT (V)	+	+	+	-	+
ndhF	169	57	76	CGG (R) => TGG (W)	+	+	+	+	+
	776	259	313	TCA (S) => TTA (L)	+	+	+	+	+
	808	270	324	CAT (H) => TAT (Y)	+	+	+	+	+
	827	276	330	TCA (S) => TTA (L)	+	+	+	+	+
	898	300	369	CCT (P) => TCT (S)	+	+	+	+	+
	1121	374	561	CCT (P) => CTT (L)	+	+	+	+	+
	1123	375	562	CTT (L) => TTT (F)	+	+	+	+	+
	1489	497	733	CAC (H) => TAC (Y)	+	+	+	+	+
ndhG	125	42	42	ACG (T) => ATG (M)	+	+	+	+	+
	529	177	177	CAC (H) => TAC (Y)	+	+	+	+	+
	1123	375	375	CTT (L) => TTT (F)	+	+	+	+	+
	1280	427	427	ACA (T) => ATA (I)	+	+	+	+	+
petB	1103	368	368	GCC (A) => GTC (V)	+	+	+	+	+
	1139	380	380	TCT (S) => TTT (F)	+	+	+	+	+
	1384	462	462	CCT (P) => TCT (S)	+	+	+	+	+
petD	1103	368	368	GCC (A) => GTC (V)	+	+	+	+	+
	1252	418	418	CTT (L) => TTT (F)	+	+	+	+	+
petG	971	324	324	ACT (T) => ATT (I)	+	+	+	+	+
	977	326	326	GCT (A) => GTT (V)	+	+	+	+	+
	1019	340	340	GCA (A) => GTA (V)	+	+	+	+	+
psaB	890	297	335	TCT (S) => TTT (F)	+	+	+	+	+
	1012	338	396	CCC (P) => TTC (F)	+	+	+	+	+
	1013	338	396	CCC (P) => TTC (F)	+	+	+	+	+
	1199	400	462	TCT (S) => TTT (F)	+	+	+	+	+
	1261	421	483	CCT (P) => TCT (S)	+	+	+	+	+
	1394	465	530	TCA (S) => TTA (L)	+	+	+	+	+
	1493	498	583	GCT (A) => GTT (V)	+	+	+	+	+
psbB	133	45	50	CCT (P) => TCT (S)	+	+	+	+	+
	422	141	153	TCT (S) => TTT (F)	+	+	+	+	+
	1190	397	411	GCT (A) => GTT (V)	+	+	+	+	+
	1223	408	422	TCA (S) => TTA (L)	+	+	+	+	+
	1322	441	455	CCC (P) => CTC (L)	+	+	+	+	+
	1337	446	460	GCA (A) => GTA (V)	+	+	+	+	+
	1384	462	476	CCT (P) => TTT (F)	+	+	+	+	+
	1385	462	476	CCT (P) => TTT (F)	+	+	+	+	+
	1394	465	479	TCA (S) => TTA (L)	+	+	+	+	+
	1486	496	512	CTT (L) => TTT (F)	+	+	+	+	+
psbE	509	170	170	ACT (T) => ATT (I)	+	+	+	+	+
psbF	914	305	305	TCG (S) => TTG (L)	+	+	+	+	+
rpl2	899	300	300	CCT (P) => CTT (L)	+	+	+	+	+
	1489	497	498	CAC (H) => TAC (Y)	+	+	+	+	+
rpl23	977	326	326	GCT (A) => GTT (V)	+	+	+	+	+
rpoA	925	309	309	CCT (P) => TCT (S)	+	+	+	+	+
	1106	369	369	ACC (T) => ATC (I)	+	+	+	+	+
	1123	375	375	CTT (L) => TTT (F)	+	+	+	+	+
	1511	504	504	CCA (P) => CTA (L)	+	+	+	+	+
rpoB	152	51	152	ACC (T) => ATC (I)	+	+	+	+	+
	808	270	493	CAT (H) => TAT (Y)	+	+	+	+	+
	1121	374	625	CCT (P) => CTT (L)	+	+	+	+	+
	1190	397	672	GCT (A) => GTT (V)	+	+	+	+	+
	1322	441	760	CCC (P) => CTC (L)	+	+	+	+	+
	1400	467	838	GCG (A) => GTG (V)	+	+	+	+	+
	1493	498	934	GCT (A) => GTT (V)	+	+	+	+	+
rpoC1	5	2	2	ACT (T) => ATT (I)	+	+	+	+	+
	1106	369	483	ACC (T) => ATC (I)	+	+	+	+	+
rpoC2	926	309	1062	CCT (P) => CTT (L)	+	+	+	+	+
	1223	408	1331	TCA (S) => TTA (L)	+	+	+	+	+
	1321	441	1365	CCC (P) => TCC (S)	+	+	+	+	+
	1501	501	1494	CCT (P) => TCT (S)	+	+	+	+	+
	1510	504	1497	CCA (P) => TCA (S)	+	+	+	+	+
rps2	808	270	270	CAT (H) => TAT (Y)	+	+	+	+	+
rps14	481	161	161	CCC (P) => TCC (S)	+	+	+	+	+
	634	212	212	CAC (H) => TAC (Y)	+	+	+	+	+
ycf3	776	259	259	TCA (S) => TTA (L)	+	+	+	+	+
Note: "+" Indicates that the editing site is predicted，Nt Pos - The location of the nucleotide predicted to be edited in the input DNA sequence，AA Pos - The location of the amino acid，Align Col - The column in the AA alignment where the edit site occurs. predicted to be edited in the translation of the input DNA sequence.
